# Supplementary material for: Evaluation of Anti-Biofilm Activity of Mouthrinses Containing Tannic Acid or Chitosan on Dentin In Situ
Source: Molecules. 2021 Mar 3;26(5):1351. doi: 10.3390/molecules26051351 (PMC7961503; doi:10.3390/molecules26051351)
Supplement: Supplementary file 1 [file molecules-26-01351-s001.zip]

Archive with 4 entries (4 files):
- figure s1.jpg
- figure s2.jpg
- table s1.xlsx
- table s2.xlsx
