# Supplementary material for: Evaluation of Anti-Biofilm Activity of Mouthrinses Containing Tannic Acid or Chitosan on Dentin In Situ
Source: Molecules. 2021 Mar 3;26(5):1351. doi: 10.3390/molecules26051351 (PMC7961503; doi:10.3390/molecules26051351)
Supplement: Supplementary file 1 [file molecules-26-01351-s001.zip › table s1.xlsx]

## Sheet: Tabelle1
coverage
	rinsing protocol 1
	water	tannic acid	chitosan	chlorhexidine
subject 1	5	4	4.29167	2.54167
subject 2	4.3125	2.08333	4.5	1.08333
subject 3	4.54167	1.54861	4.04167	3.5
subject 4	4.83333	2.75	4.16667	1.95833
subject 5	4.91667	4.20833	4.91667	1
subject 6	5	2.16667	3.94167	1.20833
maximum	5	4.20833	4.91667	3.5
minimum	4.3125	1.54861	3.94167	1
standard deviation	0.280258	1.08686	0.355724	0.992827
mean value	4.76736	2.79282	4.30972	1.88194
p value friedman		0.0304	>0.9999	0.0016
	rinsing protocol 2
	water	tannic acid	chitosan	chlorhexidine
subject 1	5	3.70833	4.70833	1.25
subject 2	5	4.54167	4.625	1
subject 3	4.58333	3.33333	4.66667	1.70833
subject 4	4.95833	4.04167	4.04167	1.45833
subject 5	4.95833	4.70833	4.625	1.20833
subject 6	2.45833	2.41667	3.81667	1.55
maximum	5	4.70833	4.70833	1.70833
minimum	2.45833	2.41667	3.81667	1
standard deviation	1.00947	0.84533	0.383394	0.257593
mean value	4.49306	3.79167	4.41389	1.3625
p value friedman		0.1720	>0.9999	0.0010
p value wilcoxon	0.2813	0.0469	0.3594	0.1563
viability
	rinsing protocol 1
	water	tannic acid	chitosan	chlorhexidine
subject 1	4.70833	2.5	2.5	2.54167
subject 2	4.22917	3.125	4.04167	1.70833
subject 3	4.75	3.60694	2.85417	2
subject 4	3.41667	3.18333	3.70833	2
subject 5	4.08333	2.625	3.875	1.25
subject 6	4.05	2.45833	3.41667	1.375
maximum	4.75	3.60694	4.04167	2.54167
minimum	3.41667	2.45833	2.5	1.25
standard deviation	0.492187	0.46038	0.606735	0.473426
mean value	4.20625	2.91644	3.39931	1.8125
p value friedman		0.0566	0.4383	0.0024
	rinsing protocol 2
	water	tannic acid	chitosan	chlorhexidine
subject 1	4.5	3.41667	4.20833	3.0625
subject 2	4.66667	3.70833	4.29167	1.5
subject 3	4.22917	3.33333	3.5	2.45833
subject 4	5	3.33333	4.04167	2.125
subject 5	4.475	3.20833	3.83333	1.31667
subject 6	3.33333	3.56667	4.11667	2.74167
maximum	5	3.70833	4.29167	3.0625
minimum	3.33333	3.20833	3.5	1.31667
standard deviation	0.566976	0.181174	0.290374	0.68992
mean value	4.36736	3.42778	3.99861	2.20069
p value friedman		0.1325	>0.9999	0.0010
p value wilcoxon	0.5000	0.0469	0.0313	0.0781
