# Supplementary material for: Evaluation of Anti-Biofilm Activity of Mouthrinses Containing Tannic Acid or Chitosan on Dentin In Situ
Source: Molecules. 2021 Mar 3;26(5):1351. doi: 10.3390/molecules26051351 (PMC7961503; doi:10.3390/molecules26051351)
Supplement: Supplementary file 1 [file molecules-26-01351-s001.zip › table s2.xlsx]

## Sheet: Tabelle1
viability
1 min
	water	tannic acid	chitosan	chlorhexidine
subject 1	74.8031	41.5945	23.3764	25.1592
subject 2	80.3456	40.7098	37.8547	26.0093
subject 3	74.9218	48.841	31.5392	38.73
subject 4	62.5691	51.6876	66.0379	42.8131
subject 5	81.1712	56.2557	50.7506	30.6835
maximum	81.1712	56.2557	66.0379	42.8131
minimum	62.5691	40.7098	23.3764	25.1592
standard deviation	7.43217	6.64219	16.7914	7.81552
mean value	74.7621	47.8177	41.9118	32.679
p value friedman		0.6620	0.0825	0.0099
p value
30 min
	water	tannic acid	chitosan	chlorhexidine
subject 1	72.1913	25.0052	47.9539	29.9802
subject 2	86.0463	75.2973	67.636	37.7451
subject 3	77.4545	80.6092	44.2565	29.0945
subject 4	58.1158	68.6327	76.1161	24.4652
subject 5	76.0085	70.6013	68.2393	44.2718
maximum	86.0463	80.6092	76.1161	44.2718
minimum	58.1158	25.0052	44.2565	24.4652
standard deviation	10.2061	22.2998	13.9226	7.8537
mean value	73.9633	64.0291	60.8404	33.1113
p value friedman		>0.9999	0.9816	0.0212
p value
2 h
	water	tannic acid	chitosan	chlorhexidine
subject 1	81.8892	70.6381	74.9467	50.9211
subject 2	78.7897	75.3556	86.7641	39.8256
subject 3	88.2287	61.28	61.3341	68.8788
subject 4	65.0422	97.7499	78.7104	45.5325
subject 5	79.3222	73.4905	71.3569	60.1467
maximum	88.2287	97.7499	86.7641	68.8788
minimum	65.0422	61.28	61.3341	39.8256
standard deviation	8.48365	13.4607	9.3739	11.5849
mean value	78.6544	75.7028	74.6224	53.0609
p value friedman		0.6620	>0.9999	0.0429
p value
